# Supplementary material for: A Comprehensive Study of Historical Detection Data for Pathogen Isolates from U.S. Cattle
Source: Antibiotics (Basel). 2023 Oct 3;12(10):1509. doi: 10.3390/antibiotics12101509 (PMC10604524; doi:10.3390/antibiotics12101509)
Supplement: Supplementary file 1 [file antibiotics-12-01509-s001.zip]

Archive with 1 entries (1 files):
- antibiotics-2598466-supplementary.pdf
